# Supplementary material for: Reprogramming immunosuppressive myeloid cells facilitates immunotherapy for colorectal cancer
Source: EMBO Mol Med. 2020 Dec 7;13(1):e12798. doi: 10.15252/emmm.202012798 (PMC7799360; doi:10.15252/emmm.202012798)
Supplement: Supplementary file 3 — Source Data for Expanded View and Appendix [file EMMM-13-e12798-s006.zip]

Archive with 4 entries (3 files):
- EMM-2020-12798-V4-Appendix_Figure_source_data-sd.pdf
- __MACOSX/
- __MACOSX/._EMM-2020-12798-V4-Appendix_Figure_source_data-sd.pdf
- EMM-2020-12798-V4-EV Figure Source Data.zip
